# Supplementary material for: Does a “Cushion Effect” Really Exist? A Morphomic Analysis of Vulnerable Road Users with Serious Blunt Abdominal Injury
Source: Healthcare (Basel). 2021 Aug 6;9(8):1006. doi: 10.3390/healthcare9081006 (PMC8393396; doi:10.3390/healthcare9081006)
Supplement: Supplementary file 1 [file healthcare-09-01006-s001.zip]

Archive with 1 entries (1 files):
- healthcare-1311748-supplementary.pdf
